# Supplementary material for: Influence of Scenting Time on the Volatile Compounds and Sensory Attributes of Jasmine Yellow Tea
Source: Foods. 2026 May 13;15(10):1712. doi: 10.3390/foods15101712 (PMC13205161; doi:10.3390/foods15101712)
Supplement: Supplementary file 1 [file foods-15-01712-s001.zip]

Archive with 1 entries (1 files):
- foods-4262215-supplementary.pdf
